# Supplementary material for: Roughage Sources During Late Gestation and Lactation Alter Metabolism, Immune Function and Rumen Microbiota in Ewes and Their Offsprings
Source: Microorganisms. 2025 Feb 11;13(2):394. doi: 10.3390/microorganisms13020394 (PMC11858228; doi:10.3390/microorganisms13020394)
Supplement: Supplementary file 1 [file microorganisms-13-00394-s001.zip]

Archive with 1 entries (1 files):
- microorganisms-3389333-supplementary.pdf
